# Supplementary material for: A systematic review and narrative synthesis of the research provisions under the Mental Capacity Act (2005) in England and Wales: Recruitment of adults with capacity and communication difficulties
Source: PLoS One. 2021 Sep 1;16(9):e0256697. doi: 10.1371/journal.pone.0256697 (PMC8409627; doi:10.1371/journal.pone.0256697)
Supplement: S1 Table — Showing characteristics and findings of the 28 included papers. (XLSX) [file pone.0256697.s002.xlsx]

## Sheet: Main data
Author	Year	Title	Journal	Aim	Inclusion criteria	Exclusion criteria	Population diagnosis	Population number (CCD)	Population number (non-CCD)	Sampling method	REC application	Gatekeeper - yes/no	Gatekeeper -who	Information format	Information format quote	capacity assessment mentioned	Capacity assessment procedure	Informed consent yes/no	Informed consent procedure	consultee- yes/no	consultee - who	Accommodations phrases	Accommodations key points	Assent/Dissent - yes/no	Asent/Disent - how	Study Design	Year study was conducted
Frighi, V., Stephenson, M.T., Morovat, A., Jolley, I.E., Trivella, M., Dudley, C.A., Anand, E., White, S.J., Hammond, C.V., Hockney, R.A. and Barrow, B.	2011	Safety of antipsychotics in people with intellectual disability.	The British journal of psychiatry	To compare indices of obesity, glucose, lipids and prolactinbetween antipsychotic-treated and antipsychotic-naiveindividuals with intellectual disability and also betweenparticipants with intellectual disability and controls from thegeneral population.	Individuals aged 18-70 years; on regular antipsychotic treatment or antipsychotic naive; under the care of the Oxford-based psychiatrists of the Ridgeway Partnership (Oxfordshire Learning Disability National Health Service Trust).	Not reported - BUT 31.2% were excluded due to patient/carer refusal	Intellectual disability	202	9000+ from Health Survey for England 2006	Recruited from the Ridgeway Partnership (NHS)/The Oxford Biobank cohort served as control.	approved by the regional ethics committee	yes	clinicians in NHS Trust	Not reported	N/A	Yes	Capacity was assessed as outlined in the Mental Capacity Act 2005, Code of Practice	yes	Written informed consent was given by individuals who were capacitous.	yes	carer and /or relative - based on best interest	Participants were visited at home by a study nurse, who took consent, completed a questionnaire on family, medical and drug history and lifestyle variables	data collection in familiar place- home	yes	no details	Quant	Not reported
GOLDSMITH L., WOODWARD V., J ACKSON L. & SKIRTON H. (	2013	Informed consent for blood tests in people with a learning disability	Journal of Advanced Nursing 69(9), 1966–1976. doi: 10.1111/jan.12057	To explore the information needs of people with mild-to-moderate learning disabilities with respect to consent for blood tests and to identify ways of facilitating informed consent.	Aged 18 years or over, able to consent to participate in research, not affected by acute physical health problems, and not currently under the care of the local mental health team, requirement for a routine blood test (e.g. for monitoring blood sugar control) within a few months of recruitment.	Not reported	Learning disability	14	0	Purposive sampling via gatekeepers	NHS Research Ethics Committee	Yes	LD nurses, care workers, suppot staff working in the community or general practice	accessible format	Study materials for participants with LD were in an accessible format	Implied, details not provided	verbal or written consent given	yes	Participants were asked to choose a ‘supporter’ to accompany them to meetings arranged specifically to obtain consent, "By prior agreement, meetings for consent were video-recorded to provide a record of any non-verbal cues that may have contradicted or supported verbal or written consent given. Supporters were given information regarding consent and a study information sheet and were asked to as…	No	N/A	‘supporter’ to accompany them to meetings arranged speciﬁcally to obtain consent. By prior agreement, these meetings were video-recorded to provide a record of any non-verbal cues that may have contradicted or supported verbal or written consent given. Supporters were given information regarding consent and a study information sheet and were asked to assess whether consent had been freely given o…	study materials in accessible format, support present at consent, meetings vidoe-recorded to record non-verbal cues, supporters checked consenting process to ensure it is free and capacity available; consent checked prior to observation or interview.	Yes, non-verbal cues	video-recorded to provide a record of any non-verbal cues that may have contradicted or supported verbal or written consent given	Qual -ethnography	FEB TO DEC 09, apr to feb 10
Lloyd, LC., Hemming, C., Tracy, DK,	2013	Service users’ experiences, understanding and hopes about care in an inpatient intellectual disability unit: a qualitative study	Advances in mental health and intellectual disabilities 7(4): 201-210	To explore the views of individuals with more severe intellectual disabilities who were resident inpatients on what helped or hindered their care	sufficient communicative and attentional skills to undertake at least a ten-minute conversation and having been an inpatient for at least a fortnight to ensure adequate exposure to the typical ward environment and care	Not reported but implied from inclusion criteria	Intellectual disability	8 (21-48yrs; 33 ave)	0	Purposive sampling - Inpatients on a National Health Service (NHS	National Research Ethics Committee	Implied - study carried out within NHS Trust	No details provided	written and verbal information	Informal information discussions were held on the ward to convey to patients and staff the aims and objectives of the research, dates were arranged for interviews with interested subjects via a detachable slip on an information pack	Implied but details not provided	no details	Yes	all participants were able to give such consent	no	provision was made but it was not needed	Twointerviews had a staffmemberpresentat either patient choiceorstaffnurserecommendation	Informal information discussions, staff present at some interviews - participant choice or staff recommendation	yes	One interview was terminated half-way through due to the participant displaying slight distress,	Qual - interview	Not reported
Frighi, V., Morovat, A., Stephenson, M. T., White, S. J., Hammond, C. V., & Goodwin, G. M.	2014	Vitamin D deficiency in patients with intellectual disabilities: prevalence, risk factors and management strategies.	The British Journal of Psychiatry	To compare the serum vitamin D (25(OH)D) levels of155 patients with intellectual disabilities under psychiatriccare and 192 controls, investigate potential risk factors forvitamin D deficiency in people with intellectual disabilitiesand assess available treatments.	Aged 18-70 years; under the care of the Oxfordshire-based psychiatrists of the Oxfordshire Learning Disability NHS Trust.	Not reported	Intellectual disability	155 (18-70; 42.8mean; yrs)	192	Recruited as part of the Oxford Learning Disabilities Study. All under the care of the Oxfordshire-based psychiatrists of the Oxfordshire Learning Disability NHS Trus	approved by the regional ethics committee:	Clinicians in an NHS Trust	Clinicians	Not reported	N/A	Yes	Capacity was assessed as outlined in the Mental Capacity Act 2005 Code of Practice	yes	Written informed consent was given by capacitous patients. Those assenting (but formally incapacitous) were only entered into thestudy after unanimous agreement was obtained from key peoplein the person with intellectual disabilities’ circle of care, (whichincluded one or more carers and/or relatives) that inclusion inthe study was in the patient’s best interest.	Yes	carer and /or relative - based on best interest	Those assenting (but formally incapacitous) were only entered into the study after unanimous agreement was obtained from key people in the person with intellectual disabilities’ circle of care, (which included one or more carers and/or relatives) that inclusion in the study was in the patient’s best interes	consultee	yes - assent	Those assenting (but formally incapacitous) were only entered into the study after unanimous agreement was obtained from key people in the person with intellectual disabilities’ circle of care, (which included one or more carers and/or relatives) that inclusion in the study was in the patient’s best interes	Quant	Not reported
Inchley-Mort, S and Hassiotis, A	2014b	Complex Behaviour Service: content analysis of stakeholder opinions	Advances in mental health and intellectual disabilities 8 (4): 228-236	To describe service user, and paid and family carer experiences of an enhanced provision, Complex Behaviour Service (CBS), to adults with intellectual disability and challenging behaviours.	Service users receiving support from the CBS, sufficient verbal skills to express their ideas and discuss their opinions as well as paid and family carers, support staff and professionals.	Those who would not have been able to give informed consent to take part in the study	Intellectual disability	6 (18-31, 23.8 mean)	25	Complex Behaviour Service (CBS), London	Outer West LondoNot reportedesearchEthicsCommittee.	Implied , participants from a service register	No details provided	Not reported	N/A	No	no details	yes	written consent	No	None, Unfortunately, others would not have been able to give informed consent to take part in the study and were therefore not approached	service user easy read version aided by the accessible information officer, An interpreter was used on one occasion but all other participants spoke sufficient English to be able to complete the interview	Easy read version of interview schedule, an interpreter	None reported	Not reported	Qual- semi-structured interview	Not reported
Inchley-Mort, S., Rantell, K., Wahlich, C., & Hassiotis, A.	2014a	Complex Behaviour Service: enhanced model for challenging behaviour.	Advances in Mental Health and Intellectual Disabilities.	The purpose of this paper is to explore clinical and service user outcomes associated with the delivery of PBS by a Complex Behaviour Service (CBS).	registered service users with intellectual disability	Acute mental illness.	Intellectual disability	24	22	Recruited from a Complex Behaviour Service team - intellectual disability service in inner London (UK).	Outer West London Research Ethics Committee	Implied , participants from a service register	No details provided	Not reported	N/A	Implied but details not provided	written informed consent was given by the service user (where possible) whilst (nominated) consultees advised in cases of incapacitated adults.	yes	Written informed consent was given by the service user (where possible) whilst (nominated) consultees advised in cases of incapacitated adults.	Yes	nominated consultees	Not reported	N/A	no	N/A	Quant	2011+, CBS LONDON
Jayes, M., & P, Rebecca	2014	Initial evaluation of the Consent Support Tool: A structured _x000D_ procedure to facilitate the inclusion and engagement of people _x000D_ with aphasia in the informed consent process	International Journal of Speech-Language Pathology	To carry out an initial evaluation of the CST’s validity, by investigating its accuracy in predicting the optimum _x000D_style of information to use to support people with _x000D_different severities of comprehension impairment.	Diagnosis of aphasia	Severe visual or cognitive difficulties which would limit their ability to process visual information presented within the experimental procedure	Aphasia	14	0	Convenience sampling; an ongoing computer aphasia therapy study	University of Shefﬁ eld School of Health and Related Research Ethics Committee	implied, participants from ongoing study	No details provided	aphasia friendly information	The ﬁ rst author (a speech-language pathologist) provided aphasiafriendly information about the study and discussed this with each participant	Yes	The ﬁrst author (a speech-language pathologist) provided aphasiafriendly information about the study and discussed this with each participant before asking closed questions to establish if the individual understood what participation would involve.	yes	Writen consent or Assent	Yes	relative	aphasia friendly PIS, consultee	aphasia friendly PIS, consultee	yes	When a participant appeared to have difﬁ culty understanding, but seemed satisﬁ ed with the general idea of participating, assent was taken from a relative.	case series/mixed	09 TO 10?
Sampson, E. L., White, N., Leurent, B., Scott, S., Lord, K., Round, J., & Jones, L.	2014	Behavioural and psychiatric symptoms in people with dementia admitted to the acute hospital: prospective cohort study.	The British Journal of Psychiatry	To define the prevalence of behavioural and psychiatric symptoms of dementia and explore their clinical associations.	Aged 70 years or above with an unplanned acute medical admission; able to give written informed consent or with an informal carer or 'professional consultee' available to give assent; sufficient English language to complete the study ratings; Abbreviated Mental Test Score of 7/10 or more.	Patients who indicated verbally or non-verbally that they did not wish to participate; those who were moribund; non English speaking; clinical concerns about them being approached.	Dementia	230	0	Recruited from two acute hospitals in London, UK.	Central London research Ethics Committee 3, reference 10/H0716/79.	Implied, NHS Trust	Clinical staff identified patients	Not reported	N/A	Yes	If a patient agreed to participate, we conducted a structured assessment of their capacity to consent. If they had capacity, written informed consent was obtained	yes	Our participants were acutely ill, had dementia, delirium orboth and were not able to give informed consent. Our consent procedure complied with capacity legislation governing England and Wales while balancing the need to recruit a representative cohort of people with dementia (Mental Capacity Act 2005). If apatient agreed to participate, we conducted a structured assessment of their capacity to …	Yes	carer, next of kin or another close person	Verbal assent	verbal assent, consultee	yes	If they did not have capacity, we attempted to identify their next of kin, carer or another close person to give proxy assent.	Quant	APR 11 TO MAR 12
Godwin, B. and Poland, F.	2015	"Bedlam or bliss? Recognising the emotional self-experience of people with moderate to advanced dementia in residential and nursing care"	Quality in Ageing and Older Adults, Vol. 16 No. 4, pp. 235-248. https://doi.org/10.1108/QAOA-08-2015-0038	To examine the self-experience of people with moderate to advanced dementia	Residents in the moderate to early stages of advanced dementia who exhibited different reactions to their cognitive losses, still enjoyed talking and could link five or six words to convey meaning, had close contacts who visited regularly and expressed interest in contributing to the research	Not reported	Dementia	10 + 3 pilot	0	Purposive sampling, residential or nursing homes; Bath, England	clearance from the Bath University Department of Social and Policy Sciences Ethics Committee as no NHS facilities were involved	yes	care home manager	Not reported	N/A	Yes	institutional gatekeepers in care homes confirmed potentially eligible participants as having capacity to consent to a research interview; Eligible residents’ informed and voluntary consent was enabled and confirmed by the researcher before the interview and continuously monitored	yes	Institutional gatekeepers in care homes confirmed potentially eligible participants as having capacity to consent to a research interview and agreed to approach these individuals for their initial agreement to consider being approached to be interviewed for this study. Eligible residents’ informed and voluntary consent was enabled and confirmed by the researcher before the interview and continuou…	Yes	family and professional carers	Empathic interviewing here meant formulating interview topics which concentrated on feelings rather than facts, to avoid emphasising participants’ poor memory; and not questions; “which induce panic and humiliation”; a family member and a professional carer, additional approaches to	empahitc interview	yes	being alert to verbal and non-verbal signs	mixed methods	post 2007
Hughes, T. & Castro Romero, M.	2015	A processural consent methodology with people diagnosed with dementia	Quality in Ageing and Older Adults, Vol. 16 No. 4, pp. 222-234. https://doi.org/10.1108/QAOA-03-2015-0012	To develop an approach within the guidance of the Mental Capacity Act (2005) to meaningfully include people diagnosed with dementia (PDwD) in research endeavours.	Be in receipt of dementia care services as the person with the diagnosis (or potential diagnosis) & ability to express oneself in English. Particular diagnoses, types of care experience or levels of cognitive ability were not prerequisites for inclusion	Those without the capacity to consent	Dementia	8	0	Integrated dementia Day Service (IDS) within an outer-London adult social care service, and the Alzheimer’s Society branch which hosted the consultation.	ethical approvalfromour university’sresearch ethics committee	yes	care home staff	illustrative information sheets	accessible illustrative information sheet (piloted with consultants)	Yes	Explain information verbally, and elicit consent to participation verbally and behaviourally, reflexively checking understanding and consent	yes	Staff at the recruitment sites identify people who meet the inclusion criteria; an unhurried consent meeting between researchers and potential	No	,providethecarer withan informationsheet and ask for written or verbal indicationas to whetherthey know of any reason why their relative would object to, or be distressed by, being approached to discuss or participate in research. Where no carer is usually involved in decision making with the PDwD, researchers work with staff to understand the usual ways in which the person would communicate cons…	verbal explanation of study, ,verbal consent	verabal explanation of study, ,verbal consent	yes	continuously assess and enable capacity and inclusion for each potential participant	Qual - one-to-one and group conversations	Not reported
Khalifeh, H., Johnson, S., Howard, L.M., Borschmann, R., Osborn, D., Dean, K., Hart, C., Hogg, J. and Moran, P.	2015	Violent and non-violent crime against adults with severe mental illness.	The British Journal of Psychiatry	To assess the prevalence and impact of crime among peoplewith severe mental illness compared with the general population.	Age 18-65; under the care of community mental health teams in one of six London boroughs (Camden, Islington, Southwark, Lambeth, Croydon, Lewisham) for 1 year or more; living in the community.	Poor English language proficiency; lacking capacity to consent (and not recovering this capacity over the study course); unavailable to participate (for example, abroad, in prison).	Mental health difficulties	361	3138	Recruited from NHS mental health trusts	Kent Local Research Ethics Committee.	yes	care coordinators.	patient information sheets.	not reported	Implied, details not provided	N/A	yes	Written informed consent was obtained from all patients who participated in the study	No	N/A	interviewed at a time and place that suited them	flexibility with time and place for interview	no	N/A	Quant	AFTER 2011/12
McCarthy, J., Chaplin, E., Underwood, L., Forrester, A., Hayward, H., Sabet, J., Young, S., Asherson, P., Mills, R. & Murphy, D.	2015	Screening and diagnostic assessment of neurodevelopmental disorders in a male prison.	Journal of Intellectual Disabilities and Offending Behaviour.	The aim of this study was to identify prisoners with neurodevelopmental disorders or difficulties (NDD) in order to determine the best approach to the recognition and assessment of individuals with NDD within the UK prison system.	Capacity to give informed consent; understand/speak sufficient English.	Not reported	ASD/ID/ADHD	240	0	Purposive sampling strategy in a Category C male prison	National Research Ethics Service Committee North East – Northern and Yorkshire (ref: 12/NE/0040) and National Offender Management Service	Yes	prison staff	Conversation in private room; information and consent form presented in a simple, easy to read format/language.	Conversation in private room; information and consent form presented in a simple, easy to read format/language.	Yes	Capacity to consent was assessed using a checklist to ensure that participants were able to able to: understand the information about the study and what taking part would involve; retain that information and use it to make a decision about whether to take part; and convey their decision	yes	Capacity to consent was assessed using a checklist to ensure that participants were able to able to: understand the information about the study and what taking part would involve; retain that information and use it to make a decision about whether to take part; and convey their decision	No	N/A	Adapted information sheet in a simple, easy to read format/language; researcher read information sheet aloud; time to read through information sheet; consideration of language impairment rather than lack of capacity; private room.	simple, easy ot read PIS and consent sheet	no	N/A	quant	ETHICS GRANTED 2012; May 2012 and June 2013
Robotham, D., Evans, J., Watson, A., Perdue, I., Craig, T., Rose, D., & Wykes, T.	2015	Linking a research register to clinical records in older adults' mental health services: a mixed-methods study	Alzheimer's research & therapy	This study assimilates existing_x000D_ knowledge of how clinicians explain C4C, and seeks to_x000D_ understand the challenges of recruiting older adults and_x000D_ how C4C could be better explained to this population	Phase one: diagnosis of a dementia-related illness. Phase two: being treated by older adults’ mental health services in memory clinics, outpatient services, and inpatient wards.	Not reported	Dementia-related illnesses	Phase one:5; Phase 2:26	12 (staff and carers)	Recruited from memory clinics and community services in South London	National Research Ethics Service, London Dulwich	Implied, NHS Trust	No details provided	Not reported	N/A	Yes	The researcher asked whether they had understood the explanation in response to a set of standardised questions (these feedback interviews were also audio-recorded and transcribed	yes	Consent given by all participants	No	N/A	, topic guides were created for respective focus groups with staff, service users, and carers; Service user and carer focus groups were conducted either in ward settings or appropriate community venues.	flexible interview venue -ward setting or community ; co-production of study materials	no	N/A	mixed methods	Not reported
Sampson, EL., White, N., Lorda, K. et al	2015	Pain, agitation, and behavioural problems in people with dementia admitted to general hospital wards: a longitudinal cohort study	Pain J. 156 (4): 765-683.	To define the prevalence of pain using self-rated and observational pain scales in people with dementia in the general hospital	Age 70 years or above with an unplanned acute medical admission (2) Able to give written informed consent or with an informal carer or “professional consultee” available to give agreement for the person to participate (3) Abbreviated Mental Test Score (AMTS19) of#7/10 (routinely measured on admission). those with delirium who already had a documented specialist dementia diagnosis (neurology, geri…	Patients who indicated verbally or nonverbally that they did not wish to participate, were moribund, or nonEnglish speaking.	Dementia	230	0	2 large acute general hospitals in London, United Kingdom.	Central London research Ethics Committee 3	Yes	Clinical staff	Not reported	N/A	Yes	If a participant agreed and had capacity, we obtained written informed consent. If they did not have capacity, we identified a personal consultee to give agreement	yes	Those who were not delirious were consented or agreement was obtained from a carer	Yes	personal consultee, professional consultee (senior member of a clinical team not directly involved in research or patient care)	Those who were not delirious were consented or agreement was obtained from a carer	consultee - personal or professional	yes, dissent	We excluded patients who indicated verbally or nonverbally that they did not wish to participate,	Quant	(4th April 2011 until 6th March 2012
Brugha, T.S., Spiers, N., Bankart, J., Cooper, S.A., McManus, S., Scott, F.J., Smith, J. and Tyrer, F.	2016	Epidemiology of autism in adults across age groups and ability levels	The British Journal of Psychiatry	To derive representative estimates of the prevalence ofautism and key associations in adults of all ages and abilitylevels.	representative group of adults with intellectual disability drawn from intellectual disability case registers in three areas of England. adults not considered in the APMS, by design, and living in communal care establishments and private households, were randomly sampled from three adult intellectual disability registers in England, in Leicestershire, Lambeth and Sheffield	Those judged sufficiently able to have taken part in the APMS	Intellectual disability	7584	0	Participants drawn from case registers.	Ethical approval for the APMS was obtained from the Royal Free Medical School Research Ethics Committee, London, UK. Ethical approval for the IDCR was obtained in Leicestershire from the Derbyshire Ethics Committee and for Sheffield and Lambeth from the ‘Essex 2’ Research Ethics Committee, UK.	Implied, study register	No details provided	Standard	Not reported	Implied, details not provided	participants gave informed consent	yes	Consent taken wherever possible with input from consultees as appropriate.	Yes	Consent taken wherever possible with input from consultees as appropriate.	Not reported	Not reported	no	N/A	Quant	Not reported
Larson, Felicity V., Adam P. Wagner, Peter B. Jones, Digby Tantam, Meng-Chuan Lai, Simon Baron-Cohen, and Anthony J. Holland.	2017	Psychosis in autism: comparison of the features of both conditions in a dually affected cohort.	The British Journal of Psychiatry	To describe autistic and psychotic phenomenology in a groupof individuals with comorbid ASD and psychosis (ASD–P) andcompare this group with populations affected by either,alone.	Have a clinical diagnosis of ASD at the time of referral to the study; meet criteria on the Autism Diagnostic Observation Schedule at the time of involvement in the study; meet criteria on the Autism Diagnostic Interview-Revised for a lifetime diagnosis; had a prior clinical diagnosis of psychotic illness or gave an account of an episode that was clearly psychotic.	Not reported	ASD/Psychosis	116	568	Participants were initially identified and referred to the study by clinicians in services across the UK, through charities and self-referral.	The Cambridgeshire 3 Research Ethics Committee, U	yes	clinicians in services across the UK, through charities	Not reported	N/A	Yes	Where participants were found to lack capacity to consent to participate in research, advice from an informant who knew them well, such as a family member, was obtained in accordance with UK law	yes	Written informed consent was obtained from all participants prior to study procedures taking place. Individuals aged 16 or olderwere considered eligible to give consent for themselves. .	Yes	family member (someone who knows them well)	Whereparticipants were found to lack capacity to consent to participatein research, advice from an informant who knew them well, suchas a family member, was obtained in accordance with UK law	cosultee	no	N/A	Quant	JAN 10 TO JUNE 13
Malik, KJ., Unwin, G., Larkin, M., Kroese, BS. And Rose, J.	2017	The complex role of social care services in supporting the development of sustainable identities: Insights from the experiences of British South Asian women with intellectual disabilities	Research in Developmental Disabilities 63: 74–84	To understand the meaning of social care services in the lives of South Asian women with intellectual disabilities, in the United Kingdom. Method and procedure: 10 British South Asian women with mild-moderate intellectual disabilities were interviewed about their experiences of social care services	Participants were women, over the age of 18 who identified themselves as SouthAsian through the geography oftheir own or their parents’ origin in India, Pakistan or Bangladesh. They were able to give informed consent and had a mild/moderate intellectual disability. P	Two volunteers did not demonstrate the capacity to provide informed consent, and were not invited to take part in a research interview	Intellectual disabilities	10	0	opportunity sample - Potential research participants were approached through seven organisations across the West Midlands including education, social care, local authority, charities, private service providers and health services some of which provided services only for women of South Asian origin. The details of individuals who were interested in taking part in the research were forwarded to the…	UK National Health Service research ethics service	Yes	Yes, education, social care, local authority, charities, private service providers and health services s	details not reported	details not reported	Yes	A meeting between each potential participant and the interviewer was arranged to assess suitabiliyt for the research and to gain informed ocnsnet. Two volunteers did not demonstrate the capacity to provide informed consent, and were not invited to take part in a research interview	yes	A meeting between each potential participant and the interviewer was arranged to assess suitabiliyt for the research and to gain informed ocnsnet. Two volunteers did not demonstrate the capacity to provide informed consent, and were not invited to take part in a research interview	No	N/A	Flexibility was employed by the interviewers so that participants could be interviewed alone, or with a companion (a fellow participant, or a carer); individual or group interview, , as they preferred, option of conducting the interview in any language, interpreter, a simple visual map to be used as prompts for exploring a respondent’s preferences and identifications with some of the key elements…	Flexibility with interview (individual or group), interpreter, visual map or cues, simple language, cultural tool for interveiw, interview simplified to accomomated those who will struggle to cmmunicate verbally.	not reported	N/A	Qual: IPA	Not reported
Durling, E., Chinn, D. & Scior, K.	2018	Family and community in the lives of UK Bangladeshi parents with intellectural disabilities	Journal of Applied Research in Intellectual Disabilities	Explore how cultural values and practices impact upon the experiences of parents with intellectual disabilities within the Bangladeshi community in London, England	Self-identification as a member of the Bangladeshi community in Tower Hamlets; had at least one child who was living with them; accessed services for people with intellectual disabilities; judged able to give informed consent	Not reported	Intellectual disability	4	10	Tower Hamlets Community Learning Disability Service, a day centre used by Asian people with intellectual disabilities and through word of mouth	NHS Research Ethics Committee.	implied, Community Learning Disability Service	Details not provided	Easy Read version	Potential participants were sent an information sheet with an Easy Read version for parents with intellectual disabilities	Implied, details not provided	If they were willing to participate, the researcher met with them and gained consent before interviewing them for up to two hours.	yes	Judged able to give informed consent	No	N/A	Bilingual support worker; extensive field notes were taken with parents who were not comfortable with being audio-recorded; presence of someone familiar; interpreter	support present, adapted process - field note instead of video, interpreter.	not reported	N/A	Qual	2015
FEAST, AR., WHITE, N., LORD, K. et al	2018	Pain and delirium in people with dementia in the acute general hospital setting	Age and Ageing 2018; 47: 841–846.	To investigate the relationship between pain and delirium in people with dementia, on admission and throughout a hospital admission	Aged 70 years or above with an unplanned acute medical admission. – Abbreviated Mental Test Score (AMTS; Hodkinson, 1972) [22] of≤7/10. – Able to give informed consent or agreement to participate provided by a personal or professional consultee. Patients with a pre-existing documented dementia diagnosis in their medical records were eligible to participate, regardless of the CAM score	Patients were excluded if they indicated verbally or nonverbally that they did not wish to participate, were moribund, or non-English speaking	Dementia	230	0	2 large acute general hospitals in London, United Kingdom.	Central London research Ethics Committee 3	Yes	Clinical staff	Not reported	N/A	Yes	All patients underwent a capacity assessment. Those with capacity were asked to complete a consent form When participants lacked capacity, agreement was requested from a personal consultee (informal carer). In the absence of a personal consultee, a professional consultee was used	yes	Those who were not delirious were consented or agreement was obtained from a carer	Yes	personal consultee, professional consultee (senior member of a clinical team not directly involved in research or patient care)	Those who were not delirious were consented or agreement was obtained from a carer	consultee - personal or professional	yes, dissent	We excluded patients who indicated verbally or nonverbally that they did not wish to participate,	Quant	(4th April 2011 until 6th March 2012
Larson, FV., Arrandd, JR., Tantam, D. et al	2018	Copy number variants in people with autism spectrum disorders and comorbid psychosis	European Journal of Medical Genetics 61: 230–234.		individuals with a conﬁrmed dual diagnosis of ASD and psychosis	People who lacked capacity to consent who had no regular blood tests aspart of their clinical care	ASD and psychosis	116	0	Participants were recruited from clinical services in the public and independent sectors in the UK, as well as from charities and an Asperger's syndrome social networking website	Norfolk Research Ethics Committee	Not reported but particpants were recruited from clinical services and charity organisations	Participants were recruited from clinical services in the public and independent sectors in the UK, as well as from charities and an Asperger's syndrome social networking website	Not reported	N/A	Yes	where they were found to lack capacity to consent following UK guidelines, a consultee was identiﬁed to advise on their behalf.	yes	All participants either gave informed consent	Yes	A consultee was identiﬁed to advise on their behalf	Not reported	Not reported	not mentioned	N/A	Quant	January 2011 and April 2014
Spencer, B. W. J., Gergel, T., Hotopf, M., & Owen, G. S.	2018	Unwell in hospital but not incapable: cross-sectional study on the dissociation of decision-making capacity for treatment and research in in-patients with schizophrenia and related psychoses.	The British Journal of Psychiatry	We aimed to determine if DMC-R differs from DMC-T in proportion and associated symptoms in an in-patient sample of peoplewith schizophrenia and related psychoses.	Over the age of 18; fluency in English; diagnosis of non-affective psychotic illness as defined by F20-F29 of the ICD-10 (excluding F21 schizotypal disorder, which can be considered to be a personality disorder and has only some of the features of schizophrenia) or 295, 297 and 298 of the DSM-IV; primary purpose of admission into hospital must have been for the assessment and/or treatment of symp…	Current intoxication; previous recruitment into a BioResource.	Mental health difficulties -psychosis	84	0	Recruited from eight wards in South London and Maudsley National Health Service Foundation Trust.	Camberwell and St Giles Ethics Committee	not mentioned but participants were people admitted to eight wards in South Lodnon and Maudsley NHS Trust	Details not provided	Not reported	N/A	Yes	DMC-R was examinedbysemi-structuredinterview,usingthelegalframeworkforthe assessment of capacity under the MCA, dichotomised into a binary outcome. The interview used the MacArthur Competence Assessment Tool for Clinical Research (MacCAT-CR).17 The MacCAT-CR is a semi-structured tool that returns scores on ‘understanding’, ‘appreciation’, ‘reasoning’ and ‘communication’	yes	DMC-R was examinedbysemi-structuredinterview,usingthelegalframeworkforthe assessment of capacity under the MCA, dichotomised into a binary outcome.	Yes	We were able to recruit participants lacking decision-making capacity for research for participation in the present study by seeking the approval of a nominated consultee.	We were able to recruit participants lacking decision-making capacity for research for participation in the present study by seeking the approval of a nominated consultee. DMC-R was examinedbysemi-structuredinterview,usingthelegalframeworkforthe assessment of capacity under the MCA, dichotomised into a binary outcome. The interview used the MacArthur Competence Assessment Tool for Clinical Resear…	Consultee, modified tool to assess decision making capacity. .Inliaisonwithexpertsinbiobankingandourstudy’s Service User and Carer Advisory Group, we distilled the key information about BioResource research that an individual would need to consider to provide valid informed consent	not mentioned	N/A	Quant	2018 FROM ETHICS
Fish, R. and Morgan, H.	2019	“Moving on” through the locked ward system for women with intellectual disabilities.	J Appl Res Intellect Disabil. 32:932–941.	Explore how “moving on” is defined and perceived by women with intellectual disabilities detained under the Mental Health Act and staff working in the unit	women with intellectual disabilities detained under the Mental Health Act (E&W) 1983 in locked wards and staff at a National Health Service secure setting in England	Not reported	Intellectual disability	16	10	Convenience sampling; part-time researcher on the unit.	NHS (Northwest Research Ethics Committee, code 10/H1016/138). All	yes	Ward managers designated which wards were to be observed.	verbal, accessible manner, pictorial and easier to read information to aid understanding	All service users had information presented verbally in an accessible manner and were also given an information form to take away which was presented in pictorial and easier to read information to aid understanding	Yes	Consent forms were used, with relevant checks for understanding in accordance with the Mental Capacity Act (England and Wales) 2005.	yes	Consent forms were used, with relevant checks for understanding in ac‐ cordance with the Mental Capacity Act (England and Wales) 2005. written consent, judged able to give consent (manager)	No	N/A	Not reported	verbal, accessible manner, pictorial and easier to read information to aid understanding	not reported	N/A	Qual	2011
Frighi, V., Morovat, A., Andrews, TM., Rana, F., Stephenson, MT., White, SJ., Fower, E., Roast, J. & Goodwin, GM	2019	Vitamin D, bone mineral density and risk of fracture in people with intellectual disabilities.	Journal of Intellectual Disability Research 63(4) 357–367.	to assess in people withIDspreviouslytreatedforvitaminDdeﬁciency(1) long-term adherence to vitamin D supplementation and (2) bone mineral density (BMD), as an indicator for risk of fractures, according to vitamin D supplementation and other factors	participants were people with ID who had been diagnosed with vitamin D deﬁciency and treated with vitamin D supplements in a good clinical practice initiative that was carried out in the Oxfordshire Learning Disabilities Trust in the years 2008–2011	Not reported	Intellectual disability	51 (mean age 51.5)	0	Through previous involvement with Oxfordshire Learning Disabilities Trust	South Central – Oxford A Ethics Committee	Yes	Clinicians	participant pictorial information sheet	was aided by a participant pictorial information sheet in a format that was accessible to people with a mildto-moderate ID	Yes	Capacity was assessed as outlined in Section 4 of the Mental Capacity Act 2005 Code of Practice. Informed consent by capacitous participants and declaration of ‘no objection’ by consultees of incapacitous participants were obtained for study procedures and for accessing previous relevant biochemical and radiological data	yes	Capacity was assessed as outlined in Section 4 of the Mental Capacity Act 2005 Code of Practice. We used pictures and easy read material to assess each person’s understanding, we spoke to family and carers who knew the person and could support them to comprehend the information and we conducted the assessment in their homes where they were less likely to become anxious, hence more likely to under…	Yes	Personal consultee - relative, close friend. Norminated consuletee - carer or general practitioner	Capacity was assessed as outlined in Section 4 of the Mental Capacity Act 2005 Code of Practice. We used pictures and easy read material to assess each person’s understanding, we spoke to family and carers who knew the person and could support them to comprehend the information and we conducted the assessment in their homes where they were less likely to become anxious, hence more likely to under…	pictures and easy read material; family and carers were involved as supporters, , consent conducted in participant's home, pictorial PIS, use of consultee,	not mentioned	N/A	quant	(REC 16/SC/0223)	possibly after 2016, based on ethics code
Hall, A.,Wilson, CB., Stanmore, E., and Todd, C.	2019	Moving beyond ‘safety’ versus ‘autonomy’: a qualitative exploration of the ethics of using monitoring technologies in long-term dementia care	BMC Geriatrics 19:145	explore the extent to which remote monitoring of the workforce, and equality of access to technologies, were seen to influence the implementation of monitoring technologies within long-term care facilities	Staff members, residents and their relatives were eligible for inclusion if they were over 18, could speak English, and had any involvement with monitoring technologies	Not reported	Dementia	3	33	Sampling was purposive, including staff with varying roles and shift patterns, and residents with different levels of cognitive impairment and care needs. Local research networks were used to aid recruitment, guided by a purposive approach,	NHS National Research Ethics Service Committee North West – Haydock	Yes	researcher (who had spent some time acclimatising to the care home environment) or key staff members	written information and verbal (chance to discuss the study with researcher)	no further details provided	Yes	AH sought guidance from staff and family members about the capacity of residents to consent to participation, and for the vast majority it was advised that they lacked capacity to give their informed written consent	yes	Participants were provided with written information, offered the chance to discuss the study with AH, and gave written consent.	Yes	relative	The consultee was asked to consider this information from the perspective of the person with dementia, and asked to sign a declaration form stating that in their opinion, the person with dementia would have no objection to taking part in the study. The process model also involves the researcher learning about the resident’s communicative behaviours, and monitoring each interaction with the reside…	consultee, assent, dissent	yes	The process model also involves the researcher learning about the resident’s communicative behaviours, and monitoring each interaction with the resident for signs of distress. In this model, the consultee thus grants initial permission for the researcher to approach the resident, and the researcher then uses detailed knowledge of the individual resident’s behaviours and communication to judge whe…	Qual	February and November 2014,
Kelley,R., Godfrey , M. and Young Y	2019	The impacts of family involvement on general hospital care experiences for people living with dementia: An ethnographic study	International Journal of Nursing Studies 96 : 72–81	To explore how family involvement impacts upon experiences of hospital care for people living with dementia	if the person had a confirmed or suspected dementia diagnosis, was expected to remain in hospital for at least 7 days, had at least one identifiable family member or friend, was not seriously or terminally ill, and communicated predominantly in English. All ward staff, apart from students and agency staff, were eligible for inclusion.	Not reported	Dementia	12	34	Purposive sampling - two care of older people acutre hospital wards in two cities in the north of England	Bradford research Ethics committee	Yes	Permission for the orientation observations was sought verbally from senior ward staff, patients, families and staff; nursing staff idenitfied participants . were asked by staff if they were happy to speak with the researcher before direct approaches were made.	Not Reported, possbly verbal	but Care was taken to explain the study in an understandable way to enable people living with dementia to make their own decisions about taking part wherever possible	Yes	care was taken to explain the study in an understandable way to enable people living with dementia to make their own decisions about taking part wherever possible. capacity to consent was assessed during these conversations	yes	verbal permission sought from senior ward staff, patients, families and staff for observations; care was taken to explain the study in an understandable way to enable people living with dementia to make their own decisions about taking part wherever possible. capacity to consent was assessed during these conversations. Written informed consent was obtained from participants with capacity, and the…	Yes	personal consultee	Written informed consent was obtained from participants with capacity, and the advice of a personal consultee sought for people who lacked capacity in accordance with the Mental Capacity Act (2005). care was taken to explain the study in an understandatble way to enable people living with dementia to make their own decisions about taking part wherever possible. obtaining consent was an ongoing pr…	Flexibility - shorter interview time for people with dementia, place of interview (private spaces, bedside due to poor mobility or lack of alternative options), interview sometimes took place in stages to accommodate interviewee prefrence, concentration levels or time constraints. ongoing consent. assent, dissent. ocnsultee	yes	consent was an ongoing ; monitoring verbal and non-verbal cues	Qual	between 2011 and 2013
Sheehan R, Hassiotis A, Strydom A, et al	2019	Experiences of psychotropic medication use and decision- making for adults with intellectual disability: a multistake holder qualitative study in the UK	BMJ Open 2019;9:e032861	To explore experiences of psychotropic medication use among people with intellectual disability (ID) and their carers, with a focus on how medication decisions are made	People were eligible to participate if they were, adults (≥18 years) with ID who were currently prescribed psychotropic medication and were under the care of a specialist psychiatry of ID team, family carers of adults with ID who had been prescribed psychotropic medication, or paid carers who worked with adults with ID and who had experience of supporting people with psychotropic medication.	Not stated	Intellectual disability	14	24	a leaflet advertising the research was offered to potential participants (people with ID, family carers, paid carers) by clinicians at appointments with specialist psychiatry of ID services within the National Health Service (NHS); The other recruitment method included short presentations by researchers to community third- sector (ie, non- statutory), care provider and training organisations, wit…	London- Surrey NHS Research Ethics Committee (reference 17/LO/1365)	Yes	clinicians at appointments with specialist psychiatry of ID services	easy- read format and laminated picture cards	All study materials for people with ID were available in ‘easy- read’ format and laminated picture cards were used (where appropriate) as prompts and to orientate interviewees	Yes	Capacity to consent to taking part in the research was assessed immediately before the interview as part of the procedure of obtaining valid informed consent	yes	Written consent was received from all participants before interviews were conducted	Yes	Potential participants were then contacted and eligibility was confirmed by liaison with people with ID and/ or carers prior to interviews being held.	All study materials for people with ID were available in ‘easy- read’ format and laminated picture cards; Participants were able to bring other people to their interview, if they wished, and interviews were held at a time and place preferred by participants; The development of the recruitment strategy, and the design of participant materials and the interview topic; guide were informed by discuss…	support at interviews (relative, professional advocate); easy read PIS and study materials, laminated picture cards as prompts, flexibility - interviews held at prefeered time and place. Consultation group - co production of study material, interview topics, flexible interview approacah, e.g dept of questionning appropirate to their ability.	not mentioned	N/A	Qual - semistructured interviews	between December 2017 and May 2018
Stoner, CR., Orrell, M. & Spector, A.	2019	The psychometric properties of the control, autonomy, self-realisation and pleasure scale (CASP-19) for older adults with dementia,	Aging & Mental Health, 23:5, 643-649	To conduct and in-depth psychometric analysis for the CASP-19 in a sample of people with dementia to assess whether it is suitable for use in this population.	a formal diagnosis of dementia according to DSM-IV-TR criteria (American Psychiatric Association, 2000) and had the capacity to give informed consent	Not reported	Dementia	225	0	Recruited through the Join Dementia Research (JDR) register, memory clinics, existing support groups and from previous research. T	East of England Research Ethics Committee	yes	Research assistants and clinical support officers were responsible for identifying potential participants within their own NHS trust	written, abbreviated,,accessible format	All participants were provided with a full information sheet,	Yes	Informal capacity assessments were conducted in accordance to established guidelines	yes	a consent form prior to data collection.	No	N/A	All participants were provided with a full information sheet, an abbreviated and accessible information sheet and a consent form prior to data collection. Following consent procedures, participants were asked their preference for manner of completion. Participants were informed that the booklet could be sent to their address by post or email with a freepost return envelope, or that a research ass…	abbrevated info sheet, accessible infor, flexibility for completion, familiar place, choice of time, informal capacity assessment	not reported	N/A	Quant	Not reported
Wray, F; Clarke, D. and Forster, A	2019	) How do stroke survivors with communication difficulties manage life after stroke in the first year? A qualitative study	. International Journal of Language and Communication Disorders, 54 (5). pp. 814-827	To explore how stroke survivors with communication difficulties manage life after stroke in the first year	eligible for inclusion if they were aged 18 or over, within 12 months post stroke, had communication difficulties following stroke including one or more of: aphasia, dysarthria or apraxia of speech (as diagnosed by the treating speech and language therapy service) and had the capacity to provide fully informed consent	Stroke survivors were excluded if they were residents in nursing or care homes, or were receiving palliative care.	Aphasia	14	7	purposive sampling strategy - identified through five hospital based and community based speech and language therapy services	Leeds West Research Ethics Committee, Leeds, UK	Yes	speech and language therapist	verbal	A speech and language therapist from within the service made the initial approach to the stroke survivor and/or their family member and explained the study to them. If interested, a Òconsent to contactÓ form was returned using a freepost envelope to the first author, who contacted the person indicated to discuss the study and arrange a visit.	Yes	The Consent Support Tool (Jayes and Palmer, 2014) was used to assist this process as necessary. Severity was evaluated via informal assessment taking into consideration discussions with the treating speech and language therapist and results of the Consent Support Tool (Jayes and Palmer, 2014) assessment.	yes	The Consent Support Tool (Jayes and Palmer, 2014) was used to assist this process as necessary. Informed consent was gained from all participants prior to data collection.	No	N/A	All interviews were conducted by the first author who is a Psychology graduate with training in supported conversation techniques. Supported conversation techniques (for example, speaking in short sentences using high frequency words, using repetition to aid comprehension and paraphrasing responses to check understanding) were used as required throughout the interviews. Stroke survivors and their…	Consent Support tool used to support consent process, speech and languge therapist support in assessmsent, flexibility, supported conversation technique (short sentences using high frequency workds, repetition to aid comprehension, paraphrasing responses to check understanding), choice of seperate interviews or joint interview with family members, flexible topikc gide, questions rephrased or simp…	not mentioned	N/A	Qual - semi-structured interview	Interview conducted between June 2016 and January 2017
																										Qual	12
																										Quant	13
																										Mixed	3
																										Total	29
