# Supplementary material for: A systematic review and narrative synthesis of the research provisions under the Mental Capacity Act (2005) in England and Wales: Recruitment of adults with capacity and communication difficulties
Source: PLoS One. 2021 Sep 1;16(9):e0256697. doi: 10.1371/journal.pone.0256697 (PMC8409627; doi:10.1371/journal.pone.0256697)
Supplement: S4 Table — (XLSX) [file pone.0256697.s005.xlsx]

## Sheet: MMAT checklist
					SCREENING QUESTIONS		1. QUALITATIVE STUDIES					2. RANDOMIZED CONTROLLED TRIALS					3. NON-RANDOMIZED STUDIES					4. QUANTITATIVE DESCRIPTIVE STUDIES					5. MIXED METHODS STUDIES						COMMENTS
RefID	First author	Year		Citation	S1. Are there clear research questions?	S2. Do the collected data allow to address the research questions?	1.1. Is the qualitative approach appropriate to answer the research question?	1.2. Are the qualitative data collection methods adequate to address the research question?	1.3. Are the findings adequately derived from the data?	1.4. Is the interpretation of results sufficiently substantiated by data?	1.5. Is there coherence between qualitative data sources, collection, analysis and interpretation?	2.1. Is randomization appropriately performed?	2.2. Are the groups comparable at baseline?	2.3. Are there complete outcome data?	2.4. Are outcome assessors blinded to the intervention provided?	2.5 Did the participants adhere to the assigned intervention?	3.1. Are the participants representative of the target population?	3.2. Are measurements appropriate regarding both the outcome and intervention (or exposure)?	3.3. Are there complete outcome data?	3.4. Are the confounders accounted for in the design and analysis?	3.5. During the study period, is the intervention administered (or exposure occurred) as intended?	4.1. Is the sampling strategy relevant to address the research question?	4.2. Is the sample representative of the target population?	4.3. Are the measurements appropriate?	4.4. Is the risk of nonresponse bias low?	4.5. Is the statistical analysis appropriate to answer the research question?	5.1. Is there an adequate rationale for using a mixed methods design to address the research question?	5.2. Are the different components of the study effectively integrated to answer the research question?	5.3. Are the outputs of the integration of qualitative and quantitative components adequately interpreted?	5.4. Are divergences and inconsistencies between quantitative and qualitative results adequately addressed?	5.5. Do the different components of the study adhere to the quality criteria of each tradition of the methods involved?	Total socre
4	Frighi	2011	Safety of antipsychotics in people with intellectual disability.	The British journal of psychiatry	Yes	Yes											Yes	Yes	Yes	Yes	Yes											5	clear description of the target population, the variables are clearly defined and accurately measured, validated and reliability tested measures, all participants accounted for, 6% exlusions from final results, logistic regression model used to adjust for risk factors. metabolic and anthropometric data from participants with diabetes on hypoglycaemic therapy were not included in the comparisons o…
6	GOLDSMITH	2013	Informed consent for blood tests in people with a learning disability	Journal of Advanced Nursing 69(9), 1966–1976. doi: 10.1111/jan.12057	Yes	Yes	Yes	Yes	Yes	Yes	Yes																					5	Qualitaive method - ethnography appropriate as it explored the knowledge and attitudes of people with learning disability. Focused ethnography has a shorter timescale than traditional ethnographies, whiuch might be useful in people with LD. Data substantiated with quotes with clear links between data sources, analysis and interpretation.
7	Lloyd	2013	Service users’ experiences, understanding and hopes about care in an inpatient intellectual disability unit: a qualitative study	Advances in mental health and intellectual disabilities 7(4): 201-210	Yes	Yes	Yes	Yes	Yes	Yes	Yes																					5	Qualitative method using grounded theory was appropraite as it creates an open approach to explorng service users experiences. Semi-structured method of collecting data, results substantiated with data in the form of quotes. Coherence between data and its interpretation.
8	Frighi	2014	Vitamin D deficiency in patients with intellectual disabilities: prevalence, risk factors and management strategies.	The British Journal of Psychiatry	Yes	Yes											Yes	Yes	Yes	Yes	Yes											5	clear description of the target population, the variables are clearly defined and accurately measured, validated and reliability tested measures, all participants accounted for, 6% exlusions from final results, logistic regression model used to adjust for risk factors. metabolic and anthropometric data from participants with diabetes on hypoglycaemic therapy were not included in the comparisons o…
9	Inchley-Mort	2014b	Complex Behaviour Service: content analysis of stakeholder opinions	Advances in mental health and intellectual disabilities 8 (4): 228-236	Yes	Yes											Yes	Yes	Yes	No	Yes											4	participants are representative of target population, measurements validated measures, Analysis was not adjusted for multiple testing - source of bias for the results . All 46 individuals had access to medical/psychiatric, nursing, psychological or other interventions including social care as part of the usual care provision
10	Inchley-Mort	2014a	Complex Behaviour Service: enhanced model for challenging behaviour.	Advances in Mental Health and Intellectual Disabilities.	Yes	Yes	Yes	Yes	Yes	Can't tell	Yes																					4	Qualitaive method is apporpirate for obtaining opinions na dexoeriences, semi-structuured nterview adequate for those with intellectual disabilities. However, it was convenience sampling and those with more profound disability were excluded, it may therefore not be representative. Quotes from data to support results and the interpretation of it. We acknowledge limitations relating to interviewees…
11	Jayes	2014	Initial evaluation of the Consent Support Tool: A structured _x000D_ procedure to facilitate the inclusion and engagement of people _x000D_ with aphasia in the informed consent process	International Journal of Speech-Language Pathology	Yes	Yes	Yes	Yes	Yes	Yes	Yes											Yes	Can't tell	Yes	No	Yes	Yes	Yes	Yes	Can't tell	Yes	3	Qualitive approach was appropritae for evaluating the CST - obtaining views of users which used semi-structure interview, data was substantiated with quotes, with clear links between data and its interpretation. Conveneince sampling, all individuals expressing an interest were recruited, very small number (n=14), it was not clear how many partipcants were interviewed. there was no way to compared…
12	Sampson	2014	Behavioural and psychiatric symptoms in people with dementia admitted to the acute hospital: prospective cohort study.	The British Journal of Psychiatry	Yes	Yes											Yes	Yes	Yes	Yes	Yes											5	large number of participants, sample size calcualted, ,measures were based on validated tools, flow of particpants reported , e.g. the use of DSM cirteria, appropriate statistical methods such as linear and logistic regressions as well as sensitivity analysis.
13	Godwin	2015	"Bedlam or bliss? Recognising the emotional self-experience of people with moderate to advanced dementia in residential and nursing care"	Quality in Ageing and Older Adults, Vol. 16 No. 4, pp. 235-248. https://doi.org/10.1108/QAOA-08-2015-0038	Yes	Yes	Yes	Yes	Yes	Yes	Yes																					5	The use of Interpretative Phenomenological Analysis approach in people living with dementia can help to provide detaield examination sof their personal lived experience. Use of semi-structured interveiw and observation of verbal and non-verbal behaviour - could provide multiple perscpective, results substantiated with data and discussed well.
14	Hughes	2015	A processural consent methodology with people diagnosed with dementia	Quality in Ageing and Older Adults, Vol. 16 No. 4, pp. 222-234. https://doi.org/10.1108/QAOA-03-2015-0012	Yes	Yes	Yes	Yes	Yes	Yes	Yes																					5	Qualtitative methods right, data collection: conversations and one-to-one interviews; mulltiple methods allowing for in depth undertanding, data was used to support findings and interpreations were clearly linked with dta soucrces.
15	Khalifeh	2015	Violent and non-violent crime against adults with severe mental illness.	The British Journal of Psychiatry	Yes	Yes											Yes	Yes	Yes	Yes	Yes											5	A cross-sectional study with repsentative lartge population, measures are appropriate for answering the research question, flow of participants reported, confounders accounted for in analysis - use of adustments, logistic regression and sensitivity analsysis. bias reduced with the use of sructured quesionallare
16	McCarthy	2015	Screening and diagnostic assessment of neurodevelopmental disorders in a male prison.	Journal of Intellectual Disabilities and Offending Behaviour.	Yes	Yes																	No	No	Yes	Can't tell	Yes					2	purposive sampling strategy was used to maximise recruitment and increase representativeness; but bias is reflected by the recruitment of only those who were assessed as having capacity to give informed consent (see below) and could understand/speak sufficient English. measures were appropirate. statistical analyis as relevant.
17	Robotham	2015	Linking a research register to clinical records in older adults' mental health services: a mixed-methods study	Alzheimer's research & therapy	Yes	Yes	Yes	Yes	Yes	Yes	Yes						Yes	Yes	Can't tell	Can't tell	Yes						Yes	Yes	Yes	Yes	Yes	3	A combination of observational and explantory interview used to cpature different aspects of the service. Findings are derived from the data, which generated codes substantiated by quotes from participants. However the quantiative component was less organised. there was not way to tell if there were sufficient participants, statistical analysis were minimal and there was no way to check if confou…
18	Sampson	2015	Pain, agitation, and behavioural problems in people with dementia admitted to general hospital wards: a longitudinal cohort study	Pain J. 156 (4): 765-683.	Yes	Yes											Yes	Yes	Yes	Yes	Yes											5	Sample representative of target population, sample size estimated, variables measured with reliable meaures , flow of participants thorugh the study presented, attition is minimal, statistical analysis methods is adequate + sensitivity analysis carried out
19	Brugha	2016	Epidemiology of autism in adults across age groups and ability levels	The British Journal of Psychiatry	Yes	Yes																Yes	Yes	Yes	Yes	Yes						5	Overall score is 4. Sample was drawn by random probability selection, from two large registers, representative smaples of those previous excluded when the registers were created. Measures were appropriate, variables clearly defined, diagnostic interviews conducted by experienced people who have received induction and training programme. althouhg, the paper reported no evidence of non-response bia…
20	Larson	2017	Psychosis in autism: comparison of the features of both conditions in a dually affected cohort.	The British Journal of Psychiatry	Yes	Yes											Yes	Yes	Yes	Yes	Can't tell											4	large sample size not based on calculation but time allowed for recruitment but inclusion criteria clearly defined, use of appropiate measures, control were obtained from published data, regression models used and a smaller p-value - 0.017.
21	Malik	2017	The complex role of social care services in supporting the development of sustainable identities: Insights from the experiences of British South Asian women with intellectual disabilities	Research in Developmental Disabilities 63: 74–84	Yes	Yes	Yes	Yes	Yes	Yes	Yes																					5	Qualitative methods (IPA) ideal for exploring experiences, findings are arranged into themes and subthemes, substantiated with quotes from participants. Clear lins between data and interpretation
22	Durling	2018	Family and community in the lives of UK Bangladeshi parents with intellectural disabilities	Journal of Applied Research in Intellectual Disabilities	Yes	Yes	Yes	Yes	Yes	Yes	Yes																					5	Qualitative method is appropriate for the research question, interview plus field notes used for data collection. Thematic analysis was carried ( method for identifying, analyzing and reporting patterns (themes) within data) - verbatim transcription of interviews.Where an interpreter was used, the interpreter listened to audio- recordings and checked transcripts both for accuracy of transcription…
23	FEAST	2018	Pain and delirium in people with dementia in the acute general hospital setting	Age and Ageing 2018; 47: 841–846.	Yes	Yes											Yes	Yes	Yes	Yes	Yes											5	Sample size determined, inclusion, exclusion criteria stated and reasons for excluding some participants were stated e.g. delirium. measuremnets are justified, logistic regressions , All analyses were adjusted for potential confounders (age, dementia severity, BPSD and Charlson comorbidity scores)
24	Larson	2018	Copy number variants in people with autism spectrum disorders and comorbid psychosis	European Journal of Medical Genetics 61: 230–234.	Yes	Yes											Can't tell	Yes	Yes	Yes	Can't tell											3	large sample size not based on calculation but time allowed for recruitment but inclusion criteria clearly defined, use of appropiate measures, control were obtained from published data, regression models used and a smaller p-value - 0.017.
25	Spencer	2018	Unwell in hospital but not incapable: cross-sectional study on the dissociation of decision-making capacity for treatment and research in in-patients with schizophrenia and related psychoses.	The British Journal of Psychiatry	Yes	Yes											Yes	Yes	Yes	No	Yes											4	Inlusion, exclusion criterea provided, reasons for exclusion provided. Measurements are justified for outcome variables and based on validated measures, over 70% of missing cases on an item, to compensate for this, they restricted the analysis of PANSS and neurocognitive items for cases in which we had full data, so that direct comparisons of symptoms and associations with DMC-R and DMC-T could b…
26	Fish	2019	“Moving on” through the locked ward system for women with intellectual disabilities.	J Appl Res Intellect Disabil. 32:932–941.	Yes	Yes	Yes	Yes	Yes	Yes	Yes																					5	Method used was ethnographic study - field‐notes and semi‐structured interviews - appropriate to observe and study rea-life environment. Findings are derived from data - analysis was inductive, arising from the data, substantiated by quotes. There are clear links between data and interpretation of it.
27	Frighi	2019	Vitamin D, bone mineral density and risk of fracture in people with intellectual disabilities.	Journal of Intellectual Disability Research 63(4) 357–367.	Yes	Yes											Yes	Yes	Yes	Can't tell	Yes											4	Partcipants were representative of the target population - those diagnosed with vitamin D deficiency. Inclusion cirteria clear and those not recruited were accounted for. Measurements were made using validated methods, no drop out, t-scores and z-scores were calculated for measures. sample size was large enough for univariate analyses but too small for regression analysis
28	Hall	2019	Moving beyond ‘safety’ versus ‘autonomy’: a qualitative exploration of the ethics of using monitoring technologies in long-term dementia care	BMC Geriatrics 19:145	Yes	Yes	Yes	Yes	Yes	Yes	Yes																					5	The use of observation and semi-structured interview allowed the researcher to document the experiences of participants as it happens. Codes and themes derived from data and substantiated by quotes from participants. Links between data sources and interpretation
29	Kelley	2019	The impacts of family involvement on general hospital care experiences for people living with dementia: An ethnographic study	International Journal of Nursing Studies 96 : 72–81	Yes	Yes	Yes	Yes	Yes	Yes	Yes																					5	A study aimed to explore how family involvement impacts on the experiences of hospital care for people living with dementia used ethnographic method - observations (400 hours), conversations and interviews. Data collection methods adequate to address research questions. in depth data analysis - ground theory, comparative approach to integrate data collection and analisis., followed by identificat…
	Sheehan	2019	Experiences of psychotropic medication use and decision- making for adults with intellectual disability: a multistake holder qualitative study in the UK	BMJ Open 2019;9:e032861	Yes	Yes																										5	thematic analysis allowed inductive orientation which allowed themes to be derived from the data. Purposive sampling was used to select participants with a range of characteristics that may be related to medication views and experiences.In-depth semi-structured interviews that were based on participants ability. Interview topic guide allowed points of interests to be pursued as they arose. Themes…
	Stoner	2019	The psychometric properties of the control, autonomy, self-realisation and pleasure scale (CASP-19) for older adults with dementia,	Aging & Mental Health, 23:5, 643-649	Yes	Yes																Yes	Yes	Yes	Can't tell	Yes						4	Sample was drawed strategically to include target population. Inclusion and exclusion criteria were described, measurements were validated. There was not wy to judge non-response bias. Statistical analysis methods cathred for missing data and data were standardised.
	Wray	2019	) How do stroke survivors with communication difficulties manage life after stroke in the first year? A qualitative study	. International Journal of Language and Communication Disorders, 54 (5). pp. 814-827	Yes	Yes	Yes	Yes	Yes	Yes	Yes																					5	Qualitative method is appropriate as the research aimed to explore how stroke survivors with communication difficulties and their family members manage life after stroke. semi-structured interviews and thematic analysis were employed. Data collection methods were adapted for the group - supported conversation techniques, topic guide used flexibly, sorting card with Talking Mats. Results substanti…
