# Supplementary material for: A systematic review and narrative synthesis of the research provisions under the Mental Capacity Act (2005) in England and Wales: Recruitment of adults with capacity and communication difficulties
Source: PLoS One. 2021 Sep 1;16(9):e0256697. doi: 10.1371/journal.pone.0256697 (PMC8409627; doi:10.1371/journal.pone.0256697)
Supplement: S7 Table — (XLSX) [file pone.0256697.s008.xlsx]

## Sheet: Reasons for study exclusion
Author	Year	Title	Journal	Reasons for exclusion
Craig, M., Zaman, S.H., Daly, E.M., Cutter, W.J., Robertson, D.M., Hallahan, B., Toal, F., Reed, S., Ambikapathy, A., Brammer, M. and Murphy, C.M.	2007	Women with autistic-spectrum disorder: magnetic resonance imaging study of brain anatomy.	The British Journal of Psychiatry	Study date not reported, pre-2011
Fullam, R. S., & Dolan, M. C.	2007	Executive function and in-patient violence in forensic patients with schizophrenia.	The British Journal of Psychiatry	Study date not reported, pre-2011
Sugarman, J., Roter, D., Cain, C., Wallace, R., Schmechel, D., & Welsh‐Bohmer, K. A.	2007	Proxies and consent discussions for dementia research.	Journal of the American Geriatrics Society	Study conducted in United States
Baum, S. and Burns, J	2007	Mothers with Learning Disabilities: Experiences and Meanings of Losing Custody of their Children	Learning Disability Review 12(3): 3-14	Study date not reported, pre-2011
Deeley, Q., Daly, EM., Surguladze, S., Page, L., Toal, F., Robertson, D., Curran, S., Giampietro,V., Seal, M., Brammer, MJ., Andrew, C., Murphy, K., Phillips, ML. and Murphy, DGM	2007	An Event Related Functional Magnetic Resonance Imaging Study of Facial Emotion Processing in Asperger Syndrome	BIOL PSYCHIATRY 62:207–217	Study date not reported, pre-2011
KING, M., DINOS, S., SHAW, J., WATSON, R.,STEVENS, S., PASSETTI, F., WEICH, S and SERFATY, M.	2007	The Stigma Scale: development of a standardised measure of the stigma of mental illness	BRITI SH JOURNAL OF PSYCHIATRY 190: 248- 254	Pre 2007; First received 9 April 2006, final revision 25 September 2006, accepted 27 October 2006
Lombardo, MV., Barnes, JL., Wheelwright, SJ. and Baron-Cohen, S.	2007	Self-Referential Cognition and Empathy in Autism	PLoS 2(9): e883	Study date not reported, pre-2011
O'Dalya, OG., Frangoub, S., Chitnisc, X. and Shergilld, SS.	2007	Brain structural changes in schizophrenia patients with persistent hallucinations	Psychiatry Research: Neuroimaging 156: 15–21	Study date not reported, pre-2011
Price, G., Cercignani, M., Parker, GJM., Altmann, DR., Barnes, TRE., Barker, GJ., Joyce, EM. and Rona, MA.	2007	Abnormal brain connectivity in first-episode psychosis: A diffusion MRI tractography study of the corpus callosum	NeuroImage 35:458–466	Study date not reported, pre-2011
Ali, A., Strydom, A., Hassiotis, A., Williams, R. & King, M	2008	A measure of perceived stigma in people with intellectual disability	The British Journal of Psychiatry	Study conducted Feb 2006 to Feb 2007
Chamberlain, Samuel R., Lara A. Menzies, Naomi A. Fineberg, Natalia del Campo, John Suckling, Kevin Craig, Ulrich Müller, Trevor W. Robbins, Edward T. Bullmore, and Barbara J. Sahakian.	2008	Grey matter abnormalities in trichotillomania: morphometric magnetic resonance imaging study.	The British Journal of Psychiatry	Study date not reported, pre-2011
Owen, G.S., Richardson, G., David, A.S., Szmukler, G., Hayward, P. and Hotopf, M.	2008	Mental capacity to make decisions on treatment in people admitted to psychiatric hospitals: cross sectional study.	BMJ	Study conducted Feb 2006 to June 2007
Gilburt, H., Rose, D and Slade, M	2008	The importance of relationships in mental health care: A qualitative study of service users' experiences of psychiatric hospital admission in the UK	BMC Health Services Research 8:92	Study date not reported, pre-2011
Gilbert, SJ., Birda, G., Brindleya, R., Frithb, CD. And Burgess, PW.	2008	Atypical recruitment of medial prefrontal cortex in autism spectrum disorders: An fMRI study of two executive function tasks	Neuropsychologia 46: 2281–2291	Study date not reported, pre-2011
Griffin, M.	2009	Demonstrating the well-being benefits of a weight loss programme for people with a learning disability.	Journal of Public Mental Health	Study date not reported, pre-2011
Kanaan, R., Barker, G., Brammer, M., Giampietro, V., Shergill, S., Woolley, J., Picchioni, M., Toulopoulou, T. and McGuire, P.	2009	White matter microstructure in schizophrenia: effects of disorder, duration and medication.	The British Journal of Psychiatry	Study date not reported, pre-2011
Kennedy, M., Dornan, J., Rutledge, E., O'Neill, H., & Kennedy, H. G.	2009	Extra information about treatment is too much for the patient with psychosis.	International Journal of Law and Psychiatry.	Study conducted 2005 to 2006
Maxmin, K., Cooper, C., Potter, L. and Livingston, G.	2009	Mental capacity to consent to treatment and admission decisions in older adult psychiatric inpatients.	International journal of geriatric psychiatry.	Study date not reported, pre-2011
Owen, G.S., David, A.S., Richardson, G., Szmukler, G., Hayward, P. and Hotopf, M.	2009	Mental capacity, diagnosis and insight in psychiatric in-patients: a cross-sectional study.	Psychological medicine	Study conducted Feb 2006 to June 2007
Sampson, E. L., Blanchard, M. R., Jones, L., Tookman, A., & King, M.	2009	Dementia in the acute hospital: prospective cohort study of prevalence and mortality.	The British Journal of Psychiatry	Study conducted June 2006 to December 2007
Toal, F., Bloemen, O.J., Deeley, Q., Tunstall, N., Daly, E.M., Page, L., Brammer, M.J., Murphy, K.C. and Murphy, D.G.	2009	Psychosis and autism: magnetic resonance imaging study of brain anatomy.	The British Journal of Psychiatry	Study date not reported, pre-2011
Kooij, C.V.	2009	Recovery themes in songs written by adults living with serious mental illnesses	Canadian Journal of Music Therapy ∞ Revue canadienne de musicothérapie, 15(1), 37	Study conducted in Canada
Martindale, S.J., Chambers, E. & Thompson, A.R.	2009	Clinical psychology service users' experiences of confidentiality and informed consent: A qualitative analysis	Psychology and Psychotherapy: Theory, Research and Practice 82: 355-368	Study date not reported, pre-2011
Owen, G.S., Szmukler, G., Richardson, G., David, A.S., Hayward, P., Rucker, J., Harding, D. and Hotopf, M	2009	Mental capacity and psychiatric in-patients: implications for the new mental health law in England and Wales	The British Journal of Psychiatry	Study conducted Feb 2006 to June 2007
Crossley, R. and Withers, P	2009	Antipsychotic Medication and People with Intellectual Disabilities: Their Knowledge and Experiences	Journal of Applied Research in Intellectual Disabilities 22: 77–86	Study date not reported, pre-2011
Georgiades, A., Rijsdijk, F., Kane, F., Rebollo-Mesa, I., Kalidindi, S., Schulze, K.K., Stahl, D., Walshe, M., Sahakian, B.J., McDonald, C. and Hall, M.H.	2010	New insights into the endophenotypic status of cognition in bipolar disorder: genetic modelling study of twins and siblings.	The British Journal of Psychiatry	Study conducted Feb 2006 to June 2007
Willner, P., Bailey, R., Parry, R., & Dymond, S.	2010	Evaluation of the ability of people with intellectual disabilities to ‘weigh up’information in two tests of financial reasoning.	Journal of Intellectual Disability Research	Study date not reported, pre-2011
Gilburt, H., Slade, M., Rose, D., Lloyd-Evans, B., Johnson, S. & Osborn, D.P.J.	2010	Service users’ experiences of residential alternatives to standard acute wards: qualitative study of similarities and differences	The British Journal of Psychiatry 197, s26–s31.	Study date not reported, pre-2011
Lind, S.E. and Bowler, D.M.	2010	Episodic memory and episodic future thinking in adults with autism.’	Journal of abnormal psychology 119 (4): 896-905.	Study conducted Feb 2006 to June 2007
Lombardo, MV., Chakrabarti, B., Bullmore, ET., Sadek, SA., Pasco, G., Wheelwright, SJ., Suckling, J., MRC AIMS Consortium and Baron-Cohen, S.	2010	Atypical neural self-representation in autism	Brain 133: 611–624	Study date not reported, pre-2011
Osborn, DPJ., Lloyd-Evans, B., Johnson, S., Gilburt, H., Byford, S., Leese, M. and Slade, M	2010	Residential alternatives to acute in-patient care in England: satisfaction, ward atmosphere and service user experiences	The British Journal of Psychiatry 197: s41–s45	Study date not reported, pre-2011
Wilkinson, DE., Best, CA., Minshew, NJ. and Strauss, MS.	2010	Memory Awareness for Faces in Individuals with Autism	J Autism Dev Disord 40:1371–1377	Study date not reported, pre-20011; Matched verbal IQ to norms; . focus on high functioning, verbally-matched participants to norms
Zalla T, Daprati E, Sav A-M, Chaste P, Nico D, et al.	2010	) Memory for Self-Performed Actions in Individuals with Asperger Syndrome. PLoS ONE 5(10): e13370.		Study date not reported, pre-20011, Matched verbal IQ to norms; . focus on high functioning, verbally-matched participants to norms (e.g. referred to as having Asperger’s
Barnes, JC & Summers, SJ	2011	Using systemic and psychodynamic psychotherapy with a couple in a community learning disabilities context: a case study		case study with a couple
Hassan, L., Birmingham, L., Harty, M.A., Jarrett, M., Jones, P., King, C., Lathlean, J., Lowthian, C., Mills, A., Senior, J. and Thornicroft, G.	2011	Prospective cohort study of mental health during imprisonment.	The British Journal of Psychiatry	Prison-based population screening – interviews to establish diagnoses
Brewin, C.R., Garnett, R., & Andrews,B.	2011	Trauma, identity and mental health in UK military veterans	Psychological Medicine 41, 1733–1740	PTSD – war veterans, no capacity or understanding difficulties
Chinn, D., Hall, I., Ali, I., Hassell, A. and Patkas, I.	2011	Psychiatric in-Patients Away From Home: Accounts by People With Intellectual Disabilities in Specialist Hospitals Outside Their Home Localities	Journal of Applied Research in Intellectual Disabilities 24: 50–60	Study conducted June 2007
Owen GS, Ster IC, David AS, Szmukler G, Hayward P, Richardson G, Hotopf M.	2011	Regaining mental capacity for treatment decisions following psychiatric admission: a clinico-ethical study. Psychol Med. 2011 Jan;41(1):119-28		Study conducted Feb 2006 to June 2007
Cook, T. & Inglis, P.	2012	Participatory research with men with learning disability: informed consent	TIZARD LEARNING DISABILITY REVIEW	Study date pre-2007 - evidence from study report - http://nrl.northumbria.ac.uk/id/eprint/890/1/NHS_understanding%20research%20consent%20and%20ethics_a%20participatory%20research%20methodology%20in%20a%20medium%20secure%20unit.pdf
Lai, M-C., Lombardo, MV., Ruigrok, ANV., Chakrabarti, B., Wheelwright, SJ., Auyeung, B., Allison, C., MRC AIMS Consortium" and Baron-Cohen, S.	2012	Cognition in Males and Females with Autism: Similarities and Differences	PLoS ONE 7(10): e47198	Matched verbal IQ to norms; . focus on high functioning, verbally-matched participants to norms
Livingston JD, Nijdam-Jones A, Brink J.	2012	A tale of two cultures: examining patient-centered care in a forensic mental health hospital. J Forens Psychiatry Psychol. 2012 Jun;23(3):345-360.		University of British Columbia, Canada
: Murdaugh DL, Shinkareva SV, Deshpande HR, Wang J, Pennick MR, et al.	2012	Differential Deactivation during Mentalizing and Classification of Autism Based on Default Mode Network Connectivity. PLoS ONE 7(11): e50064.		Matched verbal IQ to norms; . focus on high functioning, verbally-matched participants to norms
Palmer, E., et al	2012	Getting to know you: reﬂections on a specialist independent mental health advocacy service for Bexley and Bromley residents in forensic settings. MENTAL HEALTH REVIEW JOURNAL 17(1): 5-13		Mental Health service focus
Fahy, G. M., Javaid, S., & Best, J.	2013	Supervised community treatment: patient perspectives in two Merseyside mental health teams.	Mental Health Review Journal	NOV 2010. checked for capacity but no focus on communication & understanding difficulties
Lind, SE., Williams, DM., Bowler, DM. and Peel, A.	2013	Episodic Memory and Episodic Future Thinking Impairments in High-Functioning Autism Spectrum Disorder: An Underlying Difficulty With Scene Construction or Self-Projection?	Neuropsychology 28(1): 55– 67	Study date not reported, High functioning
Maras, KL., Memon, A., Lambrechts A., Bowler, DM	2013	Recall of a live and personally experienced eyewitness event by adults with autism spectrum disorder	J Autism Dev Disord 43:1798–1810	Matched verbal IQ to norms; . focus on high functioning, verbally-matched participants to norms (e.g. referred to as having Asperger’s
Owen GS, Szmukler G, Richardson G, David AS, Raymont V, Freyenhagen F, Martin W, Hotopf M	2013	Decision-making capacity for treatment in psychiatric and medical in-patients: cross-sectional, comparative study. Br J Psychiatry. 2013 Dec;203(6):461-7		Pre-2007
Robinson, LJ., Thompson, JM., Gallagher, P., Gray, JM., Young, AH. and Ferrier, N	2013	Performance monitoringandexecutivecontrolofattention in euthymicbipolardisorder:EmployingtheCPT-AXparadigm	Psychiatry Research 210: 457–464	Bipolar focus
Sampson, EL., Leurent, B., Blanchard, MR., Jones, L. and King, M	2013	Survival of people with dementia after unplanned acute hospital admission: a prospective cohort study	Int J Geriatr Psychiatry 28: 1015–1022	4June2006 to 4 December 2006, pre-2007
Bowler, DM., Gaigg, SB. And Gardiner, JM.	2014	Binding of Multiple Features in Memory by High-Functioning Adults with Autism Spectrum Disorder	J Autism Dev Disord 44:2355–2362	High functioning; non-focus on CUDs
Edge, D., Oyefeso, A., Evans C. & Evans, A	2014	The utility of the MontrealCognitive Assessment as amental capacity assessmenttool for patients with alearning disability. British Journal of Learning Disabilities, 44, 240–246
Ferguson, L., & Murphy, G. H.	2014	The effects of training on the ability of adults with an intellectual disability to give informed consent to medication.	Journal of Intellectual Disability Research	Pre-2007
Forty, L., Ulanova, A., Jones, L., Jones, I., Gordon-Smith, K., Fraser, C., Farmer, A., McGuffin, P., Lewis, C.M., Hosang, G.M. and Rivera, M.	2014	Comorbid medical illness in bipolar disorder	The British Journal of Psychiatry	Bipolar. Mood disorders
Meddings, S., Guglietti, S., Lambe, H. and Byrne, D	2014	"Student perspectives: recovery college experience", Mental Health and Social Inclusion, Vol. 18 No. 3, pp. 142-150.		Service evaluation, no ethiccal approval required.
Seabrooke, V., & Milne, A.	2014	Early intervention and dementia care:_x000D_ innovation and impact	Quality in Ageing and Older Adults	Evaluation report
Castles, A., Bailey, C., Gates, B., & Sooben, R.	2014	Experiences of the implementation of a learning disability nursing liaison service within an acute hospital setting: a service evaluation.	British Journal of Learning Disabilities	Service evaluation
Costa, B. & Briggs, S.	2014	Service-users’ experiences of interpreters in psychological therapy: a pilot study	INTERNATIONAL JOURNAL OF MIGRATION, HEALTH AND SOCIAL CARE	Communication and understanding difficutlies not present
Grainger, C., Williams, DM. and Lind, SE.	2014a	Online Action Monitoring and Memory for Self-Performed Actions in Autism Spectrum Disorder	J Autism Dev Disord 44:1193–1206	Commuication and understanding difficulties not a focus
Grainger, C., Williams, D. M. & Lind, S. E.	2014b	Metacognition, metamemory, and mindreading in high-functioning adults with autism spectrum disorder	Journal of Abnormal Psychology, 123 650- 659.	High functioning; non-focus on CUDs
Grisdale, E., Lind, SE., Eacott, MJ. and Williams, DM.	2014	Self-referential memory in autism spectrum disorder and typical development: Exploring the ownership effect	Consciousness and Cognition 30: 133–141	Matched groups for verbal and n-v IQ
Jones, L., Goddard, L., Hill, EL., Henry, LA., and Crane, L	2014	Experiences of Receiving a Diagnosis of Autism Spectrum Disorder: A Survey of Adults in the United Kingdom	J Autism Dev Disord 44:3033–3044	High functioning
Meyer, BJ., Gardiner, JM. And Bowler, DM.	2014	Directed Forgetting in High-Functioning Adults with Autism Spectrum Disorders	J Autism Dev Disord 44:2514–2524	High functioning; non-focus on CUDs
Powell TR, McGuffin P, D’Souza UM, Cohen-Woods S, Hosang GM, et al. (	2014	Putative Transcriptomic Biomarkers in the Inflammatory Cytokine Pathway Differentiate Major Depressive Disorder Patients from Control Subjects and Bipolar Disorder Patients	PLoS ONE 9(3): e91076	Canada/UK
Cooper, RA., Plaisted-Grant, KC., Hannula, DE., Ranganath, C. Baron-Cohen, S. and Simons, JS.	2015	Impaired Recollection of Visual Scene Details in Adults With Autism Spectrum Conditions	Journal of Abnormal Psychology 124(3): 565–575	High functioning
Davis, A., Doyle, M., Quayle, E. and O'Rourke, S.	2015	"Am I there yet? The views of people with learning disability on forensic community rehabilitation", Journal of Intellectual Disabilities and Offending Behaviour, Vol. 6 No. 3/4, pp. 148-164.		Scotland
Lavis A, Lester H, Everard L, Freemantle N, Amos T, Fowler D, Hodgekins J, Jones P, Marshall M, Sharma V, Larsen J, McCrone P, Singh S, Smith J, Birchwood M.	2015	Layers of listening: qualitative analysis of the impact of early intervention services for first-episode psychosis on carers' experiences. Br J Psychiatry. 2015 Aug;207(2):135-42		Carers
Massand, E and Bowler, DM.	2015	Atypical Neurophysiology Underlying Episodic and Semantic Memory in Adults with Autism Spectrum Disorder	J Autism Dev Disord 45:298–315	Matched to norms within 7 pts of WAIS III verbal & n-v IQ
Boycott, N., Schneider, J. & McMurran, M.	2016	Evaluation of a cognitive-behavioural intervention augmenting individual placement and support	Mental health and social inclusion	RCT feasibility; non-CUDs
Cooper, R. A.	2016	Reality monitoring and metamemory in adults with autism spectrum conditions.	Journal of Autism and Developmental Disorders	High functioning; matched verbal 7 n-v using WAIS III to controls
de Jong, S., Newhouse, S.J., Patel, H., Lee, S., Dempster, D., Curtis, C., Paya-Cano, J., Murphy, D., Wilson, C.E., Horder, J. and Mendez, M.A.	2016	Immune signatures and disorder-specific patterns in a cross-disorder gene expression analysis	The British Journal of Psychiatry	Commuication and understanding difficulties not a focus
Du Preez, Andrea, Susan Conroy, Susan Pawlby, Paul Moran, and Carmine M. Pariante.	2016	Differential effects of ethnic density on the risk of postnatal depression and personality dysfunction.	The British Journal of Psychiatry	postnatal depression
Edge, D., Oyefeso, A., Evans, C., & Evans, A.	2016	The utility of the Montreal Cognitive Assessment as a mental capacity assessment tool for patients with a learning disability.	British Journal of Learning Disabilities	Servce evaluation
Georgiades A, Rijsdijk F, Kane F, Rebollo-Mesa I, Kalidindi S, Schulze KK, Stahl D, Walshe M, Sahakian BJ, McDonald C, Hall MH, Murray RM, Kravariti E.	2016	New insights into the endophenotypic status of cognition in bipolar disorder: genetic modelling study of twins and siblings. Br J Psychiatry. 2016 Jun;208(6):539-47		children
Gokcen, E., Frederickson, N. & Petrides, KV	2016	Theory of Mind and Executive Control Deficits in Typically Developing Adults and Adolescents with High Levels of Autism Traits. J Autism Dev Disord (2016) 46:2072–2087		Typical adults, none diagnosed as having autism
Koskela, SA., Pettitt, B., Drennan, VM	2016	The Experiences of People With Mental Health Problems Who Are Victims of Crime With the Police in England: A Qualitative Study, The British Journal of Criminology, Volume 56, Issue 5, September 2016, Pages 1014–103		Commuication and understanding difficulties not a focus
Michelini, G., Kitsune, G. L., Hosang, G. M., Asherson, P., McLoughlin, G., & Kuntsi, J.	2016	Disorder-specific and shared neurophysiological impairments of attention and inhibition in women with attention-deficit/hyperactivity disorder and women with bipolar disorder.	Psychological medicine	Bipolar & ADHD; no focus on CUDs
DeMarco, J., Bunn, A., Isaac, T., Criddle, J., Holdsworth, G., & Bifulco, A.	2016	Improving mental health and lifestyle outcomes in a hospital emergency department based youth violence intervention	Journal of Public Mental Health.	Audit nature of study – longitudinal – RES approval was waived
Gillard, S., Foster, R., & Turner, K	2016	Evaluating the Prosper peer-led peer support network: a participatory, coproduced evaluation	Mental Health and Social Inclusion	Classified as service evaluation by HRA; but informed consent
Grainger C, Williams DM, Lind SE	2016	Judgment of Learning Accuracy in High-functioning Adolescents and Adults with Autism Spectrum Disorder. J Autism Dev Disord. 2016 Nov;46(11):3570-3582.		High functioning autistic adolescents and adults - no capacity or communication difficulties
Happé, F. G., Mansour, H., Barrett, P., Brown, T., Abbott, P., & Charlton, R. A.	2016	Demographic and cognitive profile of individuals seeking a diagnosis of autism spectrum disorder in adulthood.	Journal of Autism and Developmental Disorders	non-focus on CUDs
Dodd, K., Burke, C., Gibson, A., Hines, E., Howarth, P., Jennison, J., Mackintosh, R., Radcliffe, A., Vieira, F. and Unsworth, G	2017	"Improving Access to Psychological Therapies for people with intellectual disabilities – role of a reference group in achieving change", Advances in Mental Health and Intellectual Disabilities, Vol. 11 No. 5/6, pp. 173-186		reference group is “a group of people that influences the decisions and opinions of a person or group. For eample, team manager, psychologists from the learning disability services, service manager, high-intensity therapist and psychological wellbeing practitioner.
Walker, MS., Kaimal, G., Gonzaga, AM;L., KAM. Coffman & DeGraba, TJ	2017	(2017) Active-duty military service members’ visual representations of PTSD and TBI in masks, International Journal of Qualitative Studies on Health and Well-being, 12:1, 1267317		USA study
Eades, S.	2018	Impact evaluation of an Independent Mental Health Advocacy (IMHA) service in a high secure hospital: a co-produced survey measuring self-reported changes to patient self-determination.	Mental health and social inclusion.	Service evaluation
Gaughran, F., Lally, J., Beck, K., McCormack, R., Gardner-Sood, P., Coutinho, E., Jacobson, L., Lang, B., Sainz-Fuertes, R., Papanastasiou, E. and Di Forti, M.	2018	Brain-relevant antibodies in first-episode psychosis: a matched case–control study.	Psychological medicine	First episode psychosis; no focus on CUDs
Crane, L., Batty, R., Adeyinka, H., Goddard, L., Henry, L.A. & Hill, E.L.	2018	Autism Diagnosis in the United Kingdom: Perspectives of Autistic Adults, Parents and Professionals	Journal of Autism and Developmental Disorders 48:3761–3772 https://doi.org/10.1007/s10803-018-3639-1	No HRA REC approval – only university ethics
Louch G, Mohammed MA, Hughes L, O'Hara J.	2018	Change is what can actually make the tough times better": A patient-centred patient safety intervention delivered in collaboration with hospital volunteers. Health Expect. 2019 Feb;22(1):102-113		hospital staff and volunteers
Fish, M. and Fakoussa, F.	2018	Towards culturally inclusive mental health: learning from focus groups with those with refugee and asylum seeker status in Plymouth	INTERNATIONAL JOURNAL OF MIGRATION, HEALTH AND SOCIAL CARE. 14(4): 361-376	Population – refugee and asylum seekers – no CUDs focus
Harper, L. & McKeown, M.	2018	Why make the effort? Exploring recovery college engagement	MENTAL HEALTH AND SOCIAL INCLUSION 22(1): 27-33	Non CUDs focus
Keyes, S., Clarke, C., & Gibb, C	2018	Living with dementia, interdependence and citizenship: Narratives of everyday decision making . Disability and Society. https://doi.org/10.1080/09687599.2018.1528970		Review of secondary data
Cribb S, Kenny L, Pellicano E.	2019	I definitely feel more in control of my life': The perspectives of young autistic people and their parents on emerging adulthood. Autism. 2019 Oct;23(7):1765-1781. doi		Australia
Daly C, Phillips K, Kanaan R	2019	The effect of limited English proficiency and interpreter service use on clinical outcomes in psychiatric inpatient units. Australas Psychiatry. 2019 Oct;27(5):465-468		Australia
Edge D, Ewing L	2019	The predictive validity of the MoCA-LD for assessing mental capacity in adults with intellectual disabilities. Journal of Applied Research in Intellectual Disabilities : JARID. 2019 Sep;32(5):1280-1287.		Retrospective data
Johnson, LM., Elsegood, KJ., and Lennox, C	2019	A qualitative evaluation of an ACT-based substance misuse treatment programme for service users within a secure mental health setting	ADVANCES IN DUAL DIAGNOSIS, 12(3): 117-131	Acceptance & commitment therapy (ACT); substance abuse service users; non-focus on CUDs
Gurbuz,E., Hanley, M., Riby, DM.	2019	University Students with Autism: The Social and Academic Experiences of University in the UK	Journal of Autism and Developmental Disorders 49:617–631	Commuication and understanding difficulties not a focus
Longley V, Peters S, Swarbrick C, Rhodes S, Bowen A	2019	Does pre-existing cognitive impairment impact on amount of stroke rehabilitation received? An observational cohort study. Clin Rehabil. 2019 Sep;33(9):1492-1502		Stroke
Mulcahy, JS., Davies, M., Quadt, L., Critchley, HD. And Garfinkel, SN.	2019	Interoceptive awareness mitigates deficits in emotional prosody recognition in Autism	Biological Psychology 146: 107711	High functioning; non-focus on CUDs
Nicholson , T., Williams, DM., Grainger, C., Lind , SE. and Carruthers, P	2019	Relationships between implicit and explicit uncertainty monitoring and mindreading: Evidence from autism spectrum disorder	Consciousness and Cognition 70: 11–24	Matched to controls on WAIS II; non focus on CUDs
Patzelt EH, Kool W, Millner AJ, Gershman SJ.	2019	Incentives Boost Model-Based Control Across a Range of Severity on Several Psychiatric Constructs. Biol Psychiatry. 2019 Mar 1;85(5):425-433		USA study
Pedersen MS, Landheim A, Møller M, Lien L.	2019	First-line managers' experience of the use of audit and feedback cycle in specialist mental health care: A qualitative case study. Arch Psychiatr Nurs. 2019 Dec;33(6):103-109		First-line managers
Perry BI, Ayadurai N, Hess E, Harmer D, Curry T, Broom R, White D.	2019	Use of a proforma to aid in reducing coercion into informal admission for acute adult psychiatric inpatients in the U.K. Leg Med (Tokyo). 2019 Feb;36:103-109		Case-note audits
Rodriguez, V., Ajnakina, O., Stilo, SA., Mondelli, V., Marques, TR., Trotta, A., Quattrone, DQ., GardnerSood., P., Colizzi, M., Wiffen., BD., Dazzan, P., Di Forti, M., Falcone, MA., David, AS. and Murray, RM.	2019	Jumping to conclusions at first onset of psychosis predicts longer admissions, more compulsory admissions and police involvement over the next 4 years: the GAP study	Psychological Medicine 49, 2256–2266.	Excl of ASD/autism and other cognition affecting conditions
Sacchetti S, Robinson P, Bogaardt A, Clare A, Ouellet-Courtois C, Luyten P, Bateman A, Fonagy P.	2019	Reduced mentalizing in patients with bulimia nervosa and features of borderline personality disorder: A case-control study. BMC Psychiatry. 2019 May 6;19(1):134		bulimia nervosa
Simiola V, Ellis AE, Thompson R, Schnurr PP, Cook JM.	2019	Provider Perspectives on Choosing Prolonged Exposure or Cognitive Processing Therapy for PTSD: A National Investigation of VA Residential Treatment Providers. Pract Innov (Wash D C). 2019;4(3):194-203		USA, PSTD
Underwood, JFG., Kendall, KM., Berrett, J., Lewis, C., Anney, R., van den Bree, MBM. and Hall, J	2019	Autism spectrum disorder diagnosis in adults: phenotype and genotype findings from a clinically derived cohort	The British Journal of Psychiatry (2019) 215, 647–653	Commuication and understanding difficulties not a focus
Wang, X., Smith, C., Ashley, L., & Hyland, M. E.	2019	Tailoring Self-Help Mindfulness and Relaxation Techniques for Stroke Survivors: Examining Preferences, Feasibility and Acceptability. Frontiers in psychology, 10, 391. https://doi.org/10.3389/fpsyg.2019.00391		Stroke, focus not on communicaton and understanding difficulties
Zala D, Brabban A, Stirzaker A, Kartha MR, McCrone P	2019	The Cost-Effectiveness of the Improving Access to Psychological Therapies (IAPT) Programme in Severe Mental Illness: A Decision Analytical Model Using Routine Data. Community Ment Health J. 2019 Jul;55(5):873-883.		Service evaluation
